# Supplementary material for: About the Influence of PEG Spacers on the Cytotoxicity of Titanate Nanotubes-Docetaxel Nanohybrids against a Prostate Cancer Cell Line
Source: Nanomaterials (Basel). 2021 Oct 15;11(10):2733. doi: 10.3390/nano11102733 (PMC8539671; doi:10.3390/nano11102733)
Supplement: Supplementary file 1 [file nanomaterials-11-02733-s001.zip]

Archive with 1 entries (1 files):
- nanomaterials-1410516-supplementary-conversion.pdf
